# Supplementary material for: How to estimate complementarity and selection effects from an incomplete sample of species
Source: Methods Ecol Evol. Author manuscript; Available in PMC 2019 Dec 16. (PMC6914370; doi:10.1111/2041-210X.13285)
Supplement: Supplementary Table 1 [file EMS85146-supplement-Supplementary_Table_1.csv]

Site	Plot	Subplot	AcePse	AchMil	AgrEup	AgrGig	AgrSto	AjuRep	AloPra	AntSyl	ArcTom	ArrEla	AvePra	AvePub	BelPer	BroEre	BroHor	CamRap	CarBet	CenJac	CerHol	CicInt	CirArv	CirVul	CliVul	ConArv	CorSan	CreBie	DacGlo	DauCar	ElyRep	EquArv	FalVul	FesPra	FesRub	FicVer	FraExc	GalMol	GerCol	GerPra	GerPus	GeuUrb	GleHed	HerSph	HieMur	HolLan	KnaArv	LamPur	LatPra
GeA	B0A06	Q05	0	1	0	0	0	1	0	1	0	1	0	1	0	1	0	0	0	1	1	0	0	0	0	0	0	1	1	0	1	0	0	1	1	0	0	1	0	1	0	0	1	1	0	1	0	0	1
GeA	B0A06	Q07	0	1	0	0	0	1	0	0	0	1	0	1	0	1	0	0	0	1	1	0	0	0	0	0	0	1	1	0	0	0	0	1	1	0	0	1	0	1	0	0	1	1	0	1	1	0	1
GeA	B0A06	Q09	0	1	0	0	0	0	0	0	0	1	0	1	0	1	0	0	0	1	1	0	0	0	0	0	0	1	1	0	1	0	0	1	1	0	0	1	0	1	0	0	1	1	0	1	1	0	1
GeA	B0A06	Q12	0	1	0	0	0	1	0	1	0	1	0	0	0	0	0	0	0	1	0	0	0	0	0	0	0	1	1	0	0	0	0	1	1	0	0	1	0	1	0	0	1	1	0	0	0	0	1
GeA	B0A06	Q26	1	1	0	0	0	0	0	0	0	1	0	1	0	1	0	0	0	1	1	0	0	0	0	0	0	1	1	0	1	0	0	1	1	0	0	1	0	0	0	0	1	0	0	1	1	0	1
GeA	B0A06	Q32	0	0	0	0	0	0	0	0	0	1	0	1	0	1	0	0	0	1	0	0	0	0	0	0	0	1	1	0	0	0	0	1	1	0	0	1	0	0	0	0	1	0	0	1	1	0	1
NwA	B0A02	Q02	0	0	0	0	0	0	0	0	0	1	0	1	0	1	0	0	0	1	1	0	0	0	0	0	0	0	1	1	0	1	0	1	1	0	0	1	0	1	0	0	1	0	0	0	1	0	1
NwA	B0A02	Q06	0	1	0	0	0	0	0	0	0	1	0	1	0	1	0	0	0	0	1	0	1	0	0	0	0	0	1	0	0	1	0	1	1	0	0	1	0	1	0	0	1	0	0	0	1	0	1
NwA	B0A02	Q12	0	1	0	0	0	0	0	0	0	1	0	1	0	1	0	0	0	0	1	0	0	0	0	0	0	0	1	0	0	1	0	1	1	0	0	1	0	1	0	0	1	0	0	0	1	0	1
NwA	B0A02	Q26	1	0	0	0	0	0	0	0	0	1	0	1	0	1	0	0	0	0	1	0	0	0	0	0	0	0	1	0	0	0	0	1	1	0	0	1	0	1	0	0	1	0	0	0	0	0	1
NwA	B0A02	Q27	0	0	0	0	0	0	0	0	0	1	0	1	0	1	0	0	0	0	0	0	0	0	0	0	1	0	1	0	0	1	0	1	1	0	0	1	0	1	0	0	1	0	0	1	0	0	1
NwA	B0A02	Q34	1	1	0	0	0	0	0	0	0	1	0	1	0	1	0	0	0	0	0	0	0	0	0	0	0	0	1	0	1	1	0	1	1	0	0	1	0	0	0	0	1	0	0	0	1	0	1
[truncated: 52 more columns]
