# Supplementary material for: How to estimate complementarity and selection effects from an incomplete sample of species
Source: Methods Ecol Evol. Author manuscript; Available in PMC 2019 Dec 16. (PMC6914370; doi:10.1111/2041-210X.13285)
Supplement: Supplementary Information 2 [file EMS85146-supplement-Supplementary_Information_2.gz]

Archive with 11 entries (9 files):
- partitionBEFsp/DESCRIPTION
- partitionBEFsp/NAMESPACE
- partitionBEFsp/R
- partitionBEFsp/R/partitionBEFsp_man.R
- partitionBEFsp/R/partitioning_functions.R
- partitionBEFsp/man
- partitionBEFsp/man/calculate_DRY.Rd
- partitionBEFsp/man/classic_partition.Rd
- partitionBEFsp/man/partitionBEFsp.Rd
- partitionBEFsp/man/population_to_sample_partition.Rd
- partitionBEFsp/man/sample_to_population_partition.Rd
