# Supplementary material for: How to estimate complementarity and selection effects from an incomplete sample of species
Source: Methods Ecol Evol. Author manuscript; Available in PMC 2019 Dec 16. (PMC6914370; doi:10.1111/2041-210X.13285)
Supplement: Supplementary Information 2 [file EMS85146-supplement-Supplementary_Information_2.gz › partitionBEFsp/DESCRIPTION]

Package: partitionBEFsp
Title: A package for calculating the Loreau & Hector 2001 BEF partition
Version: 1.0
Authors@R: person("Adam", "Clark", email = "adam.tclark@gmail.com", role = c("aut", "cre"))
Description: The partitionBEFsp (or "partitioning Biodiversity-Ecosystem Functioning as sample-level
	and population-level estimates" package) is a collection of functions that can be used to estimate
	selection and complementarity effects, sensu Loreau & Hector 2001 (Nature 412:72-76), even in cases
	where data are only available for a random subset of species (i.e. incomplete sample-level data). A
	full derivation and explanation of the statistical corrections used here is available in Clark et al.
	2019, Estimating Complementarity and Selection Effects from an Incomplete Sample of Species.
Depends: R (>= 3.4)
Imports: BayesianTools, graphics, rEDM (>= 0.7), stats
License: GPL-3
Encoding: UTF-8
LazyData: true
RoxygenNote: 6.1.1
NeedsCompilation: no
Packaged: 2019-04-09 19:30:16 UTC; atclark
Author: Adam Clark [aut, cre]
Maintainer: Adam Clark <adam.tclark@gmail.com>
