# Supplementary material for: How to estimate complementarity and selection effects from an incomplete sample of species
Source: Methods Ecol Evol. Author manuscript; Available in PMC 2019 Dec 16. (PMC6914370; doi:10.1111/2041-210X.13285)
Supplement: Supplementary Information 2 [file EMS85146-supplement-Supplementary_Information_2.gz › partitionBEFsp/NAMESPACE]

# Generated by roxygen2: do not edit by hand

export(calculate_DRY)
export(classic_partition)
export(population_to_sample_partition)
export(sample_to_population_partition)
import(stats)
