# Supplementary material for: How to estimate complementarity and selection effects from an incomplete sample of species
Source: Methods Ecol Evol. Author manuscript; Available in PMC 2019 Dec 16. (PMC6914370; doi:10.1111/2041-210X.13285)
Supplement: Supplementary Table 2 [file EMS85146-supplement-Supplementary_Table_2.csv]

Site	Plot	Subplot	Date	AcePse	AchMil	AgrEup	AgrSto	AgrGig	AjuRep	AloPra	AntSyl	ArcTom	ArrEla	AvePra	AvePub	BelPer	BroEre	BroHor	CamRap	CenJac	CerHol	CicInt	ConArv	CreBie	DacGlo	DauCar	ElyRep	EquArv	FalVul	FesPra	FesRub	FicVer	FraExc	GalMol	GerCol	GerPra	GeuUrb	GleHed	HerSph	HieMur	HolLan	KnaArv	LamPur	LatPra	LatTub	LeoHis	LolPer	LotCor	LysNum
GeA	B0A06	Q05	3/6/13	0	22.25	0	0	0	5.719	0	0	0	25.125	0	0.763	0	0.281	0	0	7.619	1.413	0	0	15.256	78.313	0	3.744	0	0	28.688	31.938	0	0	33.563	0	0	0	7.369	112.688	0	6.538	0	0	14.4	0	0	0	0	4.531
GeA	B0A06	Q07	3/6/13	0	0.026	0	0	0	0.168	0	0	0	38.875	0	6.063	0	179.625	0	0	41.688	0.638	0	0	0.4	42.063	0	0	0	0	0.344	35.063	0	0	0	0	0	0	0.906	0	0	4.744	12.838	0	3.269	0	0	0	0	0.072
GeA	B0A06	Q09	3/6/13	0	28.75	0	0	0	0	0	0	0	23.413	0	0.275	0	46.625	0	0	13.081	1.638	0	0	0	22.825	0	0.663	0	0	53.625	16.475	0	0	10.85	0	8.981	0	6.006	2.75	0	0	0	0	1.331	0	0	0	0	8.625
GeA	B0A06	Q12	3/6/13	0	69.375	0	0	0	0.083	0	0	0	33.313	0	0	0	0	0	0	16.225	0	0	0	0.581	113.063	0	0	0	0	50.188	0.138	0	0	46.25	0	0	0	8.106	10.563	0	0	0	0	7.725	0	0	0	0	0
GeA	B0A06	Q26	3/6/13	0.187	1.219	0	0	0	0	0	0	0	15.569	0	13.025	0	194.75	0	0	2.481	0.069	0	0	3.381	13.838	0	2.55	0	0	9.006	16.125	0	0	14.806	0	0	0	0.189	0	0	2.625	21.881	0	0.538	0	0	0	0	0.413
GeA	B0A06	Q32	3/6/13	0	0	0	0	0	0	0	0	0	53.563	0	15.063	0	60.625	0	0	0	0	0	0	0.094	10.625	0	0	0	0	32.313	33.563	0	0	0.065	0	0	0	0	0	0	1.575	64.625	0	6.075	0	0	0	0	0
NwA	B0A02	Q02	24/05/2013	0	0	0	0	0	0	0	0	0	4.063	0	4.313	0	86.125	0	0	10.225	0.111	0	0	0	1.875	0	0	0.619	0	3.619	5.513	0	0	0.919	0	13.156	0	0.166	0	0	0	1.488	0	3.019	0	0	0	0	0
NwA	B0A02	Q06	24/05/2013	0	0.438	0	0	0	0	0	0	0	4.125	0	3.406	0	66.75	0	0	0	0	0	0	0	2.356	0	0	1.844	0	4.288	2.881	0	0	0.202	0	0	0	0.056	0	0	0	0	0	11.538	0	0	0	0	0
NwA	B0A02	Q12	24/05/2013	0	0	0	0	0	0	0	0	0	2.15	0	1.25	0	63.563	0	0	0	0.079	0	0	0	0.525	0	0	0.481	0	0.888	0.706	0	0	0.6	0	5	0	0	0	0	0	7.181	0	0.669	0	0	0	0	0
NwA	B0A02	Q26	24/05/2013	0.222	0	0	0	0	0	0	0	0	7.175	0	3.538	0	146.438	0	0	0	0.135	0	0	0	2.956	0	0	0	0	1.788	6.344	0	0	0	0	0.513	0	0	0	0	0	0	0	0	0	0	0	0	0
NwA	B0A02	Q27	24/05/2013	0	0	0	0	0	0	0	0	0	3.056	0	4.613	0	132.438	0	0	0	0	0	0	0	6.513	0	0	2.8	0	1.481	13.2	0	0	3.7	0	7.363	0	0	0	0	0	0	0	6.125	0	0	0	0	0
NwA	B0A02	Q34	24/05/2013	0.126	0	0	0	0	0	0	0	0	3.538	0	1.863	0	92.5	0	0	0	0	0	0	0	2.613	0	0.05	0.675	0	4.931	4.044	0	0	0	0	0	0	0.206	0	0	0	0	0	10.819	0	0	0	0	0
[truncated: 38 more columns]
